# Supplementary material for: Differences in Energy Expenditures and Growth Dilution Explain Higher PCB Concentrations in Male Summer Flounder
Source: PLoS One. 2016 Jan 21;11(1):e0147223. doi: 10.1371/journal.pone.0147223 (PMC4721665; doi:10.1371/journal.pone.0147223)
Supplement: S1 File — (XLSX) [file pone.0147223.s001.xlsx]

## Sheet: summer_flounder_data.xlsx
Fish ID number	Sex	Total length (mm)	Weight (g)	Age (years)	δ13C (‰)	δ15N (‰)	Lipid (%)	ƩPCB (ng/g)
2	M	416	818	3	-19.8	13.92	6.39	87.09
5	M	426	864	4	-18.31	14.03	2.63	40.29
6	M	395	653	4	-18.49	14.42	4.23	161.86
8	M	430	819	5	-17.46	15.13	1.99	327.19
11	M	418	754	4	-18.37	15.36	4.28	144.75
12	M	436	851	4	-20.48	14.18	6.17	65.45
13	M	416	747	4	-19.41	13.98	4.93	75.43
15	M	381	528	3	-16.97	14.14	2.32	167.39
16	F	430	765	3	-16.56	14.68	3.55	89.02
20	M	394	637	3	-19.01	14.77	4.18	132.95
21	M	420	777	3	-17.81	15.98	2.5	290.98
22	M	400	613	7	-19.52	13.5	2.86	53.92
24	M	398	579	4	-16.73	14.4	1.59	51.03
26	M	409	669	4	-17.68	14.13	2.37	56.36
27	M	400	692	4	-18.26	15.01	2.99	79.38
37	F	551	1685	5	-19.62	14.21	4.31	58.91
39	M	411	691	3	-16.91	15.11	2.39	261.61
40	F	514	1380	4	-18.3	14.96	2.91	61.47
41	F	495	1242	4	-18.5	14	3.39	40.84
45	M	465	1087	5	-18.04	15.17	3.76	112.43
46	F	482	1202	3	-16.29	13.73	3.17	65.01
48	F	530	1515	6	-20.16	14.64	5.81	97.13
49	M	462	1096	4	-19.08	15.53	3.96	176.07
50	M	476	1243	5	-18.98	14.65	3.71	123.82
51	F	501	1190	3	-16.8	16.49	1.62	229.53
54	F	465	1090	3	-15.5	14.64	2.71	158.15
55	F	490	1299	3	-18.59	14.77	2.43	37.56
56	M	519	1447	6	.	.	3.15	97.91
57	F	517	1457	3	-17.26	15	3.5	61.02
58	F	457	1003	3	-18.39	15.27	2.83	47.49
59	F	524	1340	4	.	.	3.25	42.94
60	M	450	1025	5	.	.	4.57	136.57
61	M	444	882	8	-18.15	14.59	4.05	94.47
62	F	531	1377	3	-18.16	15.09	2.97	55.09
63	M	525	1559	4	.	.	3.51	105.89
68	M	454	907	4	.	.	4.15	109.53
69	F	462	1156	3	-19.07	15.58	4.56	92.19
71	F	528	1586	4	-18.88	14.85	3.21	158.32
72	F	460	982	3	-20.98	14.17	7.28	64.48
74	F	516	1282	5	-17.88	15.31	2.73	99.93
75	F	560	1707	6	-17.57	15.78	2.34	69.6
76	F	512	1330	4	-16.61	16.7	1.19	129.07
77	F	525	1564	4	-16.98	15.18	2.8	143.51
78	F	478	1074	3	-20.03	14.66	4.99	50.32
79	F	442	861	2	-19.5	14.01	4.8	46.36
80	F	471	996	3	-17.46	14.96	3.48	97.86
81	M	455	950	3	-19.99	14.27	6.37	98.63
82	M	450	918	3	-17.67	14.27	3.82	79.82
83	M	421	743	.	-17.44	14.91	3.82	151.58
85	M	419	762	4	-19.06	14.83	3.43	74.92
