# Supplementary material for: Differences in Energy Expenditures and Growth Dilution Explain Higher PCB Concentrations in Male Summer Flounder
Source: PLoS One. 2016 Jan 21;11(1):e0147223. doi: 10.1371/journal.pone.0147223 (PMC4721665; doi:10.1371/journal.pone.0147223)
Supplement: S2 File — (XLSX) [file pone.0147223.s002.xlsx]

## Sheet: Sheet1
Fish ID	Sex	8	18	22	25	28	31	32	37	41	42	44	45	46	47	48	49	52	59	60	63	64	67	70	71	74	75	84	85	87	92	95	97	99	105	110	118	119	123	124	130	131	132	134	135	138	141	146	149
51	F	0.47	0.213	0.159	0.114	0.958	0.69	0.165	0.81	0.059	0.329	0.175	0.111	0.133	1.773	0.46	2.567	2.687	0.099	0.53	0.242	0.99	0.133	2.374	0.38	1.96	0.198	1.008	2.234	1.345	2.578	2.884	0.815	11.308	3.041	6.275	14.249	4.026	2.376	0.26	1.63	1.258	1.56	0.296	0.923	14.767	1.587	7.165	6.896
54	F	0.21	0.222	0.261	0	0.772	0.597	0.067	0.6	0	0.251	0.251	0.075	0.064	1.235	0	1.787	1.991	0.103	0.698	0.185	0.606	0.071	1.776	0.19	1.664	0.13	0	1.527	1.437	1.792	2.154	1.447	7.004	2.716	4.249	11.301	9.235	1.563	0.191	1.22	0.743	1.45	0.164	0.645	9.794	1.155	4.258	6.287
71	F	0.500227	0.175352	0.0786646	0.142313	1.08765	0.89745	0.112319	1.05453	0.0374754	0.158837	0.0869773	0.0503745	0.0670227	2.18749	0	5.15882	4.8298	0.151	0.534144	0.276525	1.05987	0.0816255	1.75011	0.211681	1.88439	0.191111	0	1.45003	1.71038	2.32778	1.79483	1.82389	9.71015	2.61041	7.36497	12.5249	2.60393	2.15145	0.215827	0.859218	0.760537	1.28687	0.167039	0.573453	10.0391	0.971275	4.25944	8.19503
77	F	0.33	0.134	0.153	0	0.761	0.496	0.068	0.55	0	0.237	0.174	0.057	0.069	1.333	0.151	2.108	2.367	0.096	0.469	0.188	0.501	0.092	1.647	0.13	1.496	0.117	0	1.311	1.131	1.877	2.046	1.585	7.454	2.217	4.16	10.311	4.491	1.852	0.185	1	0.834	1.22	0.247	0.729	9.936	1.003	1.346	6.39
76	F	0.35	0.1	0.061	0	0.386	0.24	0.078	0.58	0	0	0.056	0.042	0.046	0.98	0	1.301	1.186	0.038	0.21	0.128	0.353	0.05	1.078	0.16	0.881	0.091	0	1.28	0.599	1.463	1.154	0.517	6.97	1.242	3.01	7.344	1.939	1.512	0.134	1.01	0.92	0.9	0.119	0.553	7.691	0.793	5.323	5.347
48	F	0.263492	0.10243	0.155172	0	0.380947	0.430697	0.0975116	0.406937	0.192721	0.0769373	0.214406	0.00149307	0.419308	0.759065	0	1.10501	1.55749	0.153875	0.669529	0.108818	0.230861	0	1.23569	0.0769373	0.744175	0.168502	0	0.803524	0.822849	1.56108	1.38624	0.864509	4.35798	1.38952	2.36711	6.1183	3.05485	0.863898	0.192525	0.636218	0.454692	0.784304	0.226215	0.456965	6.68241	0.956327	2.89529	4.57553
74	F	0.2	0.13	0.087	0	0.431	0.342	0.055	0.36	0	0.124	0.097	0.045	0.074	0.825	0.14	1.18	1.753	0.057	0.272	0.141	0.35	0.051	1.2	0.13	0.915	0.084	0	0.823	0.683	1.286	1.277	0.721	4.315	1.595	2.308	6.9	2.734	1.253	0.107	0.7	0.569	0.74	0.145	0.505	6.875	0.93	3.391	4.926
80	F	0.32	0.097	0.093	0	0.64	0.496	0.045	0.41	0	0.261	0.105	0	0.063	0.927	0.11	1.463	1.737	0.064	0.329	0.12	0.444	0.043	1.289	0.08	1.018	0.073	0	0.874	0.818	1.22	1.138	0.932	4.301	1.373	3.028	6.184	2.004	1.173	0.108	0.67	0.539	0.79	0.146	0.445	6.451	0.942	3.03	5.239
69	F	0.23	0.077	0.046	0	0.349	0.284	0.038	0.47	0	0.197	0.23	0	0.045	0.785	0	1.148	1.332	0.064	0.299	0.096	0.266	0.057	0.922	0.15	0.735	0.06	0.58	0.916	0.6	1.222	1.388	1.195	5.34	1.325	3.024	6.581	1.551	1.355	0.087	0.68	0.545	0.93	0.212	0.665	6.093	0.732	3.132	5.302
16	F	0.12	0.113	0.128	0	0.631	0.465	0.066	0.42	0	0.232	0.221	0.054	0.079	0.843	0.132	1.287	1.385	0.094	0.15	0.106	0.355	0.058	1.709	0.17	1.021	0.091	0.705	0.909	0.841	1.122	1.446	1.133	4.073	1.382	2.461	5.774	4.066	0.952	0.149	0.7	0.459	0.9	0.121	0.502	5.203	0.51	2.48	3.614
75	F	0.21	0	0.066	0	0.337	0.219	0.035	0.29	0	0	0.083	0.043	0.044	0.509	0	0.82	1.053	0.049	0.181	0.088	0.233	0.033	0.713	0.06	0.625	0.055	0	0.535	0.461	0.863	0.785	0.512	3.053	1.032	1.552	4.581	1.503	0.837	0.075	0.52	0.436	0.5	0.094	0.274	4.484	0.55	2.515	3.293
46	F	0.09	0	0.054	0	0.269	0.155	0.039	0.23	0.051	0	0.077	0	0.054	0.47	0	0.648	0.685	0.037	0.234	0.07	0.176	0.037	0.737	0.08	0.575	0.076	0	0.577	0.428	0.671	0.737	0.597	3.52	1.014	1.753	5.069	2.344	0.837	0.086	0.48	0.378	0.59	0.103	0.32	4.264	0.441	2.094	2.77
72	F	0.21	0.156	0.082	0	0.369	0.34	0.069	0.31	0	0.144	0.209	0.043	0.05	0.461	0.115	0.829	1.099	0.047	0.232	0.059	0.197	0.049	0.976	0.14	0.526	0.063	0	0.504	0.523	0.814	1.101	0.679	2.498	0.877	1.633	4.181	1.472	0.772	0.078	0.5	0.361	0.61	0.157	0.339	4.032	0.472	2.162	3.492
40	F	0.09	0	0.043	0	0.182	0.102	0	0.25	0	0	0.066	0	0	0.282	0.115	0.539	0.6	0.037	0.14	0.077	0.124	0	0.545	0.08	0.387	0.044	0	0.412	0.38	0.617	0.573	0.459	2.433	0.958	1.607	4.679	1.416	0.91	0.065	0.48	0.382	0.45	0.071	0.252	5.072	0.449	2.417	3.405
57	F	0.12175	0.0575951	0.0480151	0	0.254835	0.17703	0.040825	0.2507	0.0308799	0	0.10784	0.00122512	0.0917749	0.440865	0.12738	0.65436	0.915485	0.050685	0.27765	0.077315	0.20042	0.02914	0.64392	0.0771997	0.576275	0.059685	0	0.55371	0.433665	0.633745	0.690595	0.46111	2.85266	0.95184	1.41735	4.18188	2.12156	0.713345	0.07214	0.48755	0.35	0.44	0.09472	0.308985	4.16693	0.573645	2.07843	2.72612
37	F	0	0	0.032305	0	0.169249	0.0827478	0	0.248475	0.00533412	0.0101199	0.0456481	0	0.0615774	0.331434	0	0.500088	0.565539	0.0629442	0.175496	0.0834427	0.118202	0.0492991	0.608103	0.105583	0.403407	0.0578267	0	0.43163	0.473542	0.650525	0.626877	0.588501	2.75823	0.938754	0.751793	4.37223	1.92939	0.810426	0.00294125	0.400997	0.34795	0.485484	0.114701	0.296807	4.59108	0.531847	2.14145	3.34282
62	F	0.13	0.08	0.06	0	0.228	0.206	0.038	0.25	0	0.116	0.064	0	0.044	0.363	0	0.588	0.712	0.045	0.151	0.065	0.163	0	0.69	0.06	0.414	0.039	0	0.421	0.376	0.632	0.63	0.468	2.324	0.805	1.383	3.555	1.267	0.721	0.062	0.41	0.364	0.44	0.083	0.266	3.691	0.545	2.063	2.953
78	F	0.09	0.137	0.066	0	0.295	0.26	0.05	0.28	0	0.11	0.159	0	0.045	0.352	0	0.637	0.776	0.047	0.153	0.059	0.169	0.041	0.65	0.11	0.379	0.084	0	0.385	0.337	0.643	0.771	0.53	2.052	0.683	1.261	3.11	1.07	0.627	0.063	0.4	0.316	0.47	0.114	0.252	3.183	0.321	1.745	2.74
58	F	0.17	0.079	0.061	0	0.208	0.173	0.031	0.21	0	0	0.089	0	0.031	0.256	0	0.416	0.538	0	0.114	0.047	0.108	0	0.481	0.05	0.299	0	0	0.363	0.281	0.512	0.503	0.345	1.895	0.638	0.993	2.968	0.995	0.578	0.053	0.37	0.327	0.33	0.062	0.222	3.182	0.393	1.986	2.499
79	F	0	0.162	0.085	0	0.348	0.306	0.064	0.23	0	0.112	0.121	0.041	0	0.423	0.122	0.757	0.989	0.045	0.173	0.061	0.183	0.041	0.801	0.12	0.428	0.055	0	0.386	0.377	0.63	0.698	0.426	2.003	0.65	1.137	2.758	1.138	0.549	0.065	0.31	0.28	0.33	0.09	0.237	2.979	0.357	1.571	2.367
59	F	0	0.108	0.065	0	0.289	0.255	0.034	0.21	0	0	0.075	0	0.048	0.354	0	0.549	0.764	0	0.151	0.06	0.161	0	0.542	0.07	0.399	0.075	0	0.351	0.272	0.527	0.592	0.299	2.025	0.688	0.815	2.927	1.169	0.54	0.051	0.32	0.266	0.31	0.068	0.179	2.924	0.355	1.436	1.929
41	F	0.116224	0	0.00237359	0	0.132992	0.0854855	0.00237359	0.00863124	0.0831948	0.150423	0.0461079	0	0.00329066	0.262971	0	0.350241	0.419457	0.0448382	0.136564	0.10368	0.0858092	0.125713	0.349618	0.0946055	0.368062	0.0853027	0	0.316755	0.190805	0.415253	0.497696	0.292622	1.74795	0.632353	0.647162	2.83944	1.55512	0.465465	0.0521369	0.258382	0.229411	0.231079	0.0554605	0.11	2.90969	0.417569	1.42852	1.75602
55	F	0.13	0	0.034	0	0.088	0.067	0.025	0.2	0	0	0.04	0	0	0.173	0	0.289	0.351	0.036	0.106	0.036	0.081	0	0.327	0.04	0.208	0	0	0.253	0.234	0.375	0.378	0.301	1.455	0.531	0.949	2.692	0.822	0.492	0.039	0.38	0.232	0.36	0.053	0.153	2.767	0.262	1.45	2.13
8	M	0.38	0.655	0.24	0.118	1.398	1.477	0.403	1.16	0.108	0.476	0.181	0.221	0.215	5.256	1.101	6.242	9.309	0.241	1.443	0.827	2.085	0.11	1.882	1.12	4.329	0.433	0	3.048	3.093	4.985	3.848	2.496	14.4	6.633	9.31	25.4	9.916	3.69	0.298	2.38	1.675	1.97	0.55	1.211	20.261	5.989	8.606	11.993
21	M	0.28	0.233	0.183	0.112	1.046	0.827	0.211	1.09	0.051	0.357	0.123	0.112	0.25	3.71	0.555	4.286	4.477	0.125	1.118	0.459	1.535	0.123	2.969	0.48	3.658	0.316	0.925	2.863	2.558	3.073	3.259	2.681	13.893	4.818	8.435	20.216	8.211	3.048	0.282	1.49	1.332	1.5	3.667	1.094	20.918	2.432	7.937	9.914
39	M	0.54	0.287	0.205	0.138	1.333	1.203	0.168	0.94	0.074	0.334	0.11	0.125	0.208	3.773	0.587	5.054	6.792	0.169	0.888	0.591	1.621	0.098	3.453	0.64	3.248	0.328	0.799	2.139	2.422	4.35	3.073	2.043	12.508	4.435	7.28	19.642	4.953	2.86	0.325	2.14	1.355	1.99	0.276	0.942	16.112	2.475	7.406	10.511
49	M	0.27	0.124	0.099	0	0.598	0.45	0.096	1.16	0.045	0.302	0.154	0.086	0.083	1.506	0.45	2.597	2.85	0.116	0.628	0.175	0.717	0.108	2.561	0.35	1.443	0.141	0.793	1.659	1.531	2.177	2.863	2.167	8.516	1.992	6.091	9.448	6.295	2.016	0.195	1.15	1.015	1.53	0.479	1.213	10.27	1.501	5.894	10.831
15	M	0.21	0.235	0.184	0.157	1.199	1.021	0.195	0.79	0.047	0.16	0.062	0.099	0.141	1.705	0.407	2.784	3.429	0.095	0.542	0.279	0.927	0.074	2.401	0.48	1.782	0.149	0.602	1.472	1.514	1.931	2.012	1.079	6.431	2.711	4.119	10.779	5.424	1.749	0.178	1.4	0.808	1.29	0.175	0.674	10.806	1.436	4.494	7.174
6	M	0.12	0.075	0.071	0	0.38	0.268	0.04	0.62	0.034	0.128	0.091	0.04	0.032	0.936	0.235	1.496	1.584	0.07	0.34	0.204	0.273	0.126	1.575	0.19	1.022	0.083	0	1.204	0.951	1.818	1.441	1.533	7.943	2.942	4.423	15.207	2.257	3.016	0.201	1.17	0.995	1.01	0.181	0.703	13.323	1.107	5.723	9.091
83	M	0.27	0.265	0.146	0.113	0.93	0.792	0.123	0.7	0.028	0.192	0.1	0.056	0.066	2.05	0.261	2.873	3.214	0.075	0.483	0.283	0.863	0.065	2.345	0.22	1.856	0.173	0.586	1.59	1.562	1.951	1.746	0.983	6.908	2.629	4.258	10.162	3.812	1.867	0.194	1.17	0.762	1.02	0.162	0.652	10.493	1.474	4.641	6.729
11	M	0.11	0.104	0.08	0	0.397	0.262	0.058	0.73	0.034	0.181	0.121	0.04	0.067	0.967	0.161	1.51	1.418	0.103	0.45	0.145	0.33	0.093	1.309	0.19	1.002	0.101	0	1.272	0.977	1.469	1.501	1.485	6.529	1.848	3.504	8.707	3.349	1.673	0.138	1.1	0.925	1.2	0.186	0.687	9.937	1.281	5.478	7.555
60	M	0.22	0.177	0.1	0	0.422	0.396	0.08	0.49	0.027	0.104	0.093	0.042	0.069	1.456	0.193	1.85	1.946	0.054	0.329	0.198	0.447	0.057	1.14	0.17	1.158	0.126	0	1.455	1.275	1.431	1.2	0.564	6.646	2.432	3.159	9.829	3.137	1.643	0.134	1.02	0.68	0.77	0.111	0.523	10.227	1.823	4.597	5.795
20	M	0.17	0.18	0.104	0	0.661	0.462	0.071	0.56	0.038	0.185	0.098	0.065	0.071	1.242	0.192	1.912	2.149	0.156	0.51	0.189	0.496	0.052	1.714	0.22	1.259	0.115	0.925	1.192	1.159	1.555	1.565	1.271	6.085	2.24	3.584	9.828	3.669	1.748	0.178	1.07	0.747	0.94	0.176	0.535	9.03	0.974	4.49	6.591
50	M	0.26	0.086	0.068	0	0.28	0.197	0.054	0.51	0.04	0.109	0.054	0.046	0.061	0.678	0.198	0.911	1.148	0.053	0.276	0.115	0.223	0.067	1.071	0.11	0.758	0.073	0	0.994	0.696	1.233	1.134	0.836	5.792	1.808	2.825	9.042	2.715	1.766	0.114	0.94	0.707	0.87	0.138	0.585	9.574	1.343	4.8	5.961
45	M	0.15	0	0.067	0	0.366	0.262	0.052	0.5	0.03	0	0.073	0.052	0.053	0.775	0.181	1.159	1.335	0.065	0.347	0.148	0.284	0.051	1.349	0.19	0.866	0.077	0	0.987	0.85	1.18	1.158	0.804	4.997	1.74	2.892	7.592	3.353	1.549	0.11	0.91	0.688	0.86	0.159	0.543	7.982	0.832	4.112	5.471
68	M	0.27	0.109	0.079	0.162	0.439	0.723	0.057	0.51	0	0.13	0.097	0	0.078	0.881	0.221	1.447	1.714	0.081	0.387	0.149	0.366	0	1.392	0.16	1.075	0.088	0	1.081	1.049	1.279	1.242	0.859	5.03	1.935	2.85	8.187	3.904	1.527	0.17	0.83	0.627	0.81	0.188	0.511	8.093	0.913	3.194	5.31
63	M	0.27	0.089	0.063	0	0.31	0.248	0.043	0.43	0	0.27	0.078	0	0.048	0.695	0.158	0.959	1.224	0.059	0.256	0.123	0.214	0.043	0.92	0.1	0.751	0.064	0	0.925	0.64	1.22	1.023	0.719	4.863	1.573	2.289	7.664	2.46	1.499	0.11	0.82	0.792	0.69	0.133	0.456	7.398	1.086	4.075	5.294
81	M	0.21	0.153	0.113	0	0.568	0.487	0.086	0.43	0.03	0.191	0.119	0.043	0.053	0.91	0.166	1.418	1.725	0.075	0.336	0.14	0.327	0.072	1.569	0.17	0.978	0.084	0	0.896	0.85	1.197	1.129	0.967	4.848	1.601	2.427	7.76	2.92	1.421	0.137	0.66	0.565	0.57	0.158	0.405	6.652	0.674	3.375	4.795
56	M	0.2	0.042	0.04	0	0.166	0.126	0.036	0.29	0	0	0.048	0	0	0.389	0.128	0.521	0.638	0.044	0.174	0.085	0.146	0.041	0.67	0.07	0.425	0.048	0	0.834	0.657	0.771	0.563	0.426	3.994	1.305	1.855	5.792	2.576	1.123	0.089	0.78	0.564	0.58	0.105	0.357	8.13	1.067	3.705	4.347
61	M	0.22	0.095	0.068	0	0.245	0.279	0.039	0.36	0	0.324	0.07	0	0.048	0.528	0.175	0.82	0.95	0.054	0.227	0.116	0.157	0	0.817	0.08	0.688	0.059	0	0.784	0.745	0.877	0.734	0.442	3.831	1.655	1.831	7.138	2.349	1.296	0.114	0.8	0.549	0.56	0.103	0.4	7.589	1.004	3.46	4.241
2	M	0.05	0	0.08	0	0.401	0.34	0.064	0.38	0.037	0.122	0.131	0	0	0.629	0.172	1.025	1.398	0.08	0.37	0.154	0.294	0.064	1.376	0.18	0.748	0.07	0	0.757	0.794	1.008	1.231	0.813	3.547	1.416	2.468	5.651	2.83	1.087	0.125	0.65	0.577	0.66	0.206	0.393	5.878	1.034	2.965	4.517
82	M	0.21	0.111	0.082	0	0.35	0.305	0.054	0.35	0.026	0.104	0.071	0.034	0.045	0.598	0.151	0.949	1.105	0.044	0.264	0.098	0.209	0.058	1.068	0.09	0.638	0.064	0	0.733	0.664	0.845	0.757	0.698	3.743	1.278	1.813	6.282	1.937	1.221	0.114	0.58	0.434	0.54	0.129	0.31	5.687	0.543	2.911	4.02
27	M	0.1	0	0.063	0	0.28	0.144	0	0.32	0	0	0.059	0.032	0.034	0.423	0	0.73	0.768	0.054	0.206	0.093	0.161	0.054	0.908	0.12	0.515	0.059	0	0.523	0.532	0.796	0.732	0.666	2.972	1.319	2.076	6.082	2.004	1.176	0.088	0.6	0.554	0.55	0.106	0.392	5.793	0.606	3.187	4.5
13	M	0.15	0.184	0.088	0	0.386	0.358	0.067	0.35	0.027	0.104	0.073	0.039	0.042	0.536	0.144	0.981	1.092	0	0.193	0.087	0.226	0.041	0.98	0.14	0.622	0.066	0	0.658	0.544	0.806	0.808	0.617	3.414	1.074	1.768	5.367	1.695	1.099	0.09	0.61	0.447	0.53	0.11	0.319	5.174	0.473	2.788	3.828
85	M	0.14	0.114	0.07	0	0.331	0.307	0.055	0.37	0.027	0.091	0.075	0.035	0.048	0.54	0.131	0.872	1.125	0.042	0.233	0.123	0.195	0.048	1.077	0.15	0.645	0.048	0	0.619	0.528	0.851	0.722	0.531	3.21	1.105	1.74	4.896	1.722	0.975	0.095	0.64	0.441	0.62	0.096	0.323	5.054	0.472	2.626	3.614
12	M	0.12	0.191	0.108	0	0.41	0.411	0.091	0.33	0.025	0.145	0.154	0.046	0	0.644	0.132	1.15	1.378	0.05	0.301	0.079	0.254	0.06	1.118	0.14	0.563	0.076	0	0.558	0.584	0.806	1.063	0.646	2.716	0.855	1.726	4.087	1.716	0.824	0.081	0.49	0.382	0.54	0.139	0.349	3.955	0.614	2.283	3.43
26	M	0.07	0	0.043	0	0.165	0.095	0	0.2	0	0	0.035	0	0.044	0.382	0	0.467	0.615	0.038	0.185	0.087	0.13	0	0.621	0.08	0.441	0.048	0	0.543	0.428	0.687	0.492	0.372	2.488	0.98	1.115	4.108	2.272	0.753	0.085	0.43	0.303	0.38	0.066	0.229	4.39	0.695	2.03	2.675
22	M	0.09	0	0.074	0	0.339	0.248	0.056	0.25	0	0.1	0.089	0.048	0.048	0.484	0.12	0.736	0.851	0.058	0.258	0	0.207	0	0.794	0.16	0.473	0.058	0.589	0.405	0.364	0.566	0.688	0.54	2.148	0.852	1.243	3.493	1.789	0.646	0	0.43	0.306	0.41	0.095	0.251	3.536	0.369	1.797	2.66
24	M	0.08	0	0.039	0	0.13	0.068	0	0.2	0	0	0	0.036	0	0.283	0	0.398	0.428	0.03	0.126	0.075	0.098	0	0.453	0.09	0.302	0.033	0	0.411	0.306	0.519	0.365	0.2865	2.269	0.856	1.03	3.869	1.297	0.751	0.061	0.36	0.289	0.3	0.043	0.178	4.097	0.46	2.054	2.229
5	M	0.05	0	0.05	0	0.139	0.111	0	0.16	0	0	0.039	0	0.026	0.193	0	0.277	0.369	0.032	0.095	0.042	0.075	0	0.446	0.05	0.22	0.032	0	0.32	0.257	0.365	0.313	0.225	1.639	0.67	0.815	3.183	1.018	0.57	0.061	0.39	0.235	0.3	0.054	0.17	3.031	0.399	1.605	1.737
[truncated: 35 more columns]
