# Supplementary material for: Differences in Energy Expenditures and Growth Dilution Explain Higher PCB Concentrations in Male Summer Flounder
Source: PLoS One. 2016 Jan 21;11(1):e0147223. doi: 10.1371/journal.pone.0147223 (PMC4721665; doi:10.1371/journal.pone.0147223)
Supplement: S3 File — (XLSX) [file pone.0147223.s003.xlsx]

## Sheet: sf_gonad
Fish ID number	Total length (mm)	Weight (g)	Age (years)	Somatic weight (g)	Gonad weight (g)	Somatic lipid (%)	Gonad lipid (%)	Somatic ƩPCB (ng/g)	Gonad ƩPCB (ng/g)
37	551	1685	5	1601	84	4.22	6.12	59.05	56.26
41	495	1242	4	1175	67	3.33	4.51	41.22	34.23
48	530	1515	6	1457	58	5.84	4.95	99.14	46.65
57	517	1457	3	1406	51	3.47	4.43	61.05	60.22
71	528	1586	4	1524	62	3.15	4.8	158.16	162.29
